# Supplementary material for: Plasma-Based microRNA Expression Analysis in Advanced Stage NSCLC Patients Treated with Nivolumab
Source: Cancers (Basel). 2022 Sep 28;14(19):4739. doi: 10.3390/cancers14194739 (PMC9564103; doi:10.3390/cancers14194739)
Supplement: Supplementary file 1 [file cancers-14-04739-s001.zip]

Archive with 1 entries (1 files):
- cancers-1836980-supplementary.pdf
